# Supplementary material for: CRISPR is easy: Exposure to Last Week Tonight enhances knowledge about gene editing
Source: PLoS One. 2024 Oct 4;19(10):e0306563. doi: 10.1371/journal.pone.0306563 (PMC11452040; doi:10.1371/journal.pone.0306563)
Supplement: S1 File — (CSV) [file pone.0306563.s001.csv]

sciint	npaper	televis	socmdia	LWTCd	SixtyCd	InaCd	gearti	percknow	easy	cure	wideuse	educ	Male	Age	sixty_int	LWT_int
2	1	3	4	0	0	1	1	2		1	1	5	1	30	0	0
1	3	5	5	0	0	1	1	2	1	1	1	4	1	31	0	0
3	5	5	5	0	0	1	0	2	1	1	0	5	1	53	0	0
3	5	4	5	0	0	1	0	2	1	1	1	5	1	47	0	0
2	2	3	3	0	0	1	0	2				5	1	29	0	0
3	5	5	5	0	0	1	1	2	1	1	1	5	1	49	0	0
1	3	1	4	1	0	0	0	2	1	1	1	6	1	32	0	1
2	5	5	3	0	0	1	0	2			1	2	0	28	0	0
2	5	5	5	0	0	1	1	2	1	1	0	1	1	57	0	0
3	4	5	5	0	0	1	1	2	1	1	0	2	0	36	0	0
3	4	5	5	0	0	1	1	2	1	1	1	4	0	41	0	0
2	5	5	1	0	0	1	0	2	1	1	1	5	1	38	0	0
2	4	5	3	1	0	0	1	2	1	1	1	5	0	74	0	2
1	5	4	4	0	0	1	1	2	1	1	1	3	1	33	0	0
2	3	5	5	0	0	1	1	2	1	1	1	2	0	41	0	0
2	5	3	5	0	0	1	1	2	1	1	1	6	1	33	0	0
0	1	2	1	0	1	0	0	2	1	1	1	2	0	25	0	0
3	1	4	4	0	0	1	0	2	1		1	2	0	45	0	0
1	5	5	5	1	0	0	0	2	1	1	1	5	0	51	0	1
3	5	5	4	0	0	1	1	2			0	6	1	36	0	0
1	3	5	5	1	0	0	0	2	1	1	1	3	0	40	0	1
2	5	4	2	0	0	1	1	2	1	1	1	4	1	45	0	0
1	1	5	4	1	0	0	0	2	1	1	1	5	0	35	0	1
2	1	4	5	0	0	1	0	2	1	1	1	4	0	33	0	0
3	5	4	2	0	0	1	1	2	1	1	1	5	1	28	0	0
2	4	4	5	0	0	1	0	2	1	1	0	3	0	37	0	0
1	1	2	4	1	0	0	1	2	1	1	1	5	1	35	0	1
3	4	5	5	0	0	1	1	2	1	1	1	5	1	37	0	0
1	3	4	4	0	1	0	1	2	1	0	1	3	0	60	1	0
1	5	4	5	1	0	0	0	2	0	1	1	6	1	67	0	1
3	4	5	5	0	0	1	0	2	1	1	1	5	1	34	0	0
3	5	4	5	0	0	1	1	2	1	0	1	4	0	46	0	0
1	5	4	4	1	0	0	1	2	1		1	5	1	38	0	1
1	4	4	4	0	0	1	1	2	1	1	1	4	1	43	0	0
3	3	5	4	0	0	1	0	2	1	1	1	5	1	33	0	0
2	5	5	1	1	0	0	1	2	0	1	1	3	0	67	0	2
1	1	2	5	1	0	0	0	2	1	1	1	5	1	33	0	1
3	5	4	5	0	0	1	0	2	1	1	1	5	0	44	0	0
1	3	5	5	0	0	1	0	2				5	1	48	0	0
1	4	3	5	0	1	0	1	2	1	1	1	5	0	43	1	0
2	5	2	4	1	0	0	1	2	1	1	1	5	0	41	0	2
1	4	1	5	1	0	0	1	2	1	1	1	4	1	26	0	1
1	2	5	5	1	0	0	0	2	0	0	1	2	0	39	0	1
1	1	2	2	1	0	0	0	2	1	1	1	5	0	39	0	1
2	5	3	5	0	0	1	1	2	0	1	1	3	0	34	0	0
2	4	5	5	1	0	0	1	2	1	1	0	6	0	56	0	2
2	4	3	1	1	0	0	1	2	1	1	0	2	0	55	0	2
1	2	3	1	1	0	0	1	2	1	1	1	6	0	40	0	1
1	4	4	4	1	0	0	1	2	1	0	1	5	1	33	0	1
3	5	4	4	0	0	1	0	2				5	0	48	0	0
1	1	4	4	1	0	0	0	2	1	1	1	5	1	39	0	1
1	2	3	3	0	1	0	0	2	1	1	1	5	0	36	1	0
3	2	4	5	0	0	1	1	2	1	1	0	2	0	59	0	0
0	4	1	4	0	1	0	0	2	1	1	1	2	1	33	0	0
2	1	5	1	0	0	1	1	2	1	1	1	2	0	49	0	0
1	4	5	4	0	1	0	1	2	1	1	1	3	0	52	1	0
1	3	5	5	0	1	0	1	2	1	1	1	3	0	54	1	0
2	2	3	5	1	0	0	1	2	1	1	1	5	0	39	0	2
2	4	4	5	1	0	0	1	2	0	1	0	4	0	38	0	2
1	3	4	5	0	0	1	1	2	1	1	1	3	0	41	0	0
1	4	1	5	0	0	1	0	2	1	1	1	3	1	33	0	0
2	5	4	1	1	0	0	0	2		1	1	5	1	62	0	2
1	4	3	4	0	0	1	1	2	1	1	0	2	0	31	0	0
0	2	3	5	0	1	0	0	2	1	0	0	4	1	35	0	0
3	4	5	3	0	0	1	0	2	1	1	1	2	1	32	0	0
3	5	1	4	0	0	1	1	2	1	1	1	5	1	49	0	0
0	1	2	4	0	0	1	0	2	1	0	0	2	1	30	0	0
2	5	4	5	1	0	0	1	2	1	1	1	5	1	59	0	2
2	3	4	4	0	1	0	1	2	1	1	1	5	0	46	2	0
1	2	4	5	0	1	0	1	2	1	1	0	4	0	36	1	0
2	4	3	4	0	0	1	0	2	1	1	1	3	0	55	0	0
2	4	4	3	1	0	0	0	2	1	1	1	5	1	40	0	2
1	5	5	5	0	1	0	0	2	1	1	1	5	0	39	1	0
1	1	5	4	0	0	1	0	2	0	0	1	4	0	49	0	0
2	3	5	4	0	0	1	1	2	1	1	0	3	1	77	0	0
2	3	3	4	1	0	0	0	2	1	1	1	4	1	36	0	2
2	2	4	4	0	0	1	1	2		1	1	5	0	60	0	0
2	4	3	2	0	1	0	0	2	1	1	1	5	0	38	2	0
2	2	4	3	1	0	0	1	2	1	1	1	5	1	44	0	2
3	5	5	4	0	1	0	1	3	1	1	1	5	1	31	3	0
1	5	5	5	0	1	0	0	2	1		1	5	0	36	1	0
2	5	4	5	0	1	0	1	2	1	1	1	4	0	49	2	0
2	4	5	5	1	0	0	1	2	1	1	0	4	1	69	0	2
1	3	4	5	0	0	1	1	2	1			6	0	36	0	0
3	4	4	4	0	1	0	1	3	1	1	1	4	1	34	3	0
3	5	5	5	0	1	0	1	3	0	1	1	5	1	33	3	0
2	5	4	5	1	0	0	1	2	1	1	1	5	0	29	0	2
1	1	5	1	0	1	0	0	2	1	1	1	4	0	39	1	0
1	2	5	4	0	0	1	1	2	1	1	1	2	0	58	0	0
1	2	4	1	0	1	0	0	2	0	1	1	4	1	50	1	0
3	5	5	1	0	0	1	0	2	1	1	1	6	0	56	0	0
1	4	4	4	0	1	0	0	2	1	1	1	5	1	42	1	0
2	4	2	4	1	0	0	0	2	1	1	1	5	1	30	0	2
3	4	4	4	0	1	0	0	3	1	1	1	2	1	32	3	0
2	3	5	5	1	0	0	0	2	1	1	1	5	0	32	0	2
2	4	4	5	1	0	0	1	2	1	1	1	5	1	32	0	2
1	1	5	5	0	0	1	1	2	1	1	1	3	0	60	0	0
2	4	3	5	1	0	0	1	2	1	1	1	3	1	39	0	2
2	3	4	1	1	0	0	0	2	1	1	1	2	0	37	0	2
1	2	2	3	0	0	1	0	2	1	1	0	3	0	41	0	0
2	2	4	4	1	0	0	0	2	0	1	1	4	1	35	0	2
2	1	5	5	0	1	0	1	2	1	1	1	5	0	59	2	0
2	1	5	1	1	0	0	0	2		1		5	1	60	0	2
2	1	1	1	0	0	1	0	2	0	0	1	5	0	31	0	0
1	5	2	1	1	0	0	1	2	1	1	1	5	0	56	0	1
1	5	5	4	0	1	0	1	2	1	1	1	6	1	42	1	0
2	2	5	1	0	1	0	1	2	0	1	1	3	0	49	2	0
3	5	3	5	0	1	0	1	3	1	1	1	5	1	35	3	0
2	2	5	1	0	1	0	1	2	1	1		2	0	61	2	0
2	1	5	1	0	1	0	1	2	1	1	1	3	0	55	2	0
1	1	3	1	0	1	0	1	2	0	1	1	6	1	31	1	0
3	5	3	5	0	1	0	0	3	1	1	1	5	1	37	3	0
3	2	4	4	1	0	0	1	3	0	1	1	2	1	38	0	3
1	4	5	4	0	0	1	1	2	1	1		4	0	65	0	0
3	5	4	4	0	1	0	1	3	1	1		2	1	43	3	0
3	5	4	5	0	1	0	1	3	1	1	1	4	1	49	3	0
3	5	5	1	1	0	0	1	2	1	1	1	5	0	68	0	3
3	3	4	1	0	1	0	1	3	1	1	1	5	1	43	3	0
3	3	3	1	0	1	0	0	3	1	1	1	5	1	37	3	0
2	3	4	2	0	1	0	1	3	1	1	1	5	1	30	2	0
2	2	4	2	1	0	0	0	2	1	1	1	6	1	29	0	2
3	5	3	5	1	0	0	1	2	0	1	1	5	0	54	0	3
2	5	3	1	0	1	0	1	2	1	1	1	5	1	39	2	0
3	5	5	5	0	1	0	0	3				5	0	29	3	0
3	2	5	2	1	0	0	0	2	1	1	1	5	0	69	0	3
2	4	5	3	0	1	0	0	2	1	1	0	5	0	28	2	0
2	1	1	1	0	1	0	0	2	0	1	1	5	1	44	2	0
3	5	3	1	0	1	0	0	3	1	1	1	4	1	37	3	0
2	5	5	5	0	1	0	1	2	1	1	1	5	1	44	2	0
2	5	5	4	0	1	0	0	2	1	1	1	6	1	41	2	0
3	5	5	1	0	0	1	1	2	1	0	1	6	0	70	0	0
2	1	5	5	0	1	0	1	2	1	1	1	2	0	60	2	0
1	5	5	3	0	0	1	0	2	1		1	5	1	73	0	0
3	4	2	5	0	1	0	1	3	1	1	1	6	1	30	3	0
3	5	4	5	1	0	0	1	2	1	1	1	5	0	47	0	3
3	3	5	5	1	0	0	1	2	1	1	1	4	0	54	0	3
3	4	5	1	0	1	0	1	2	1	1	1	6	0	74	3	0
2	2	3	4	0	1	0	0	2	1	1	1	4	1	28	2	0
3	4	5	4	0	1	0	1	2	1	1	1	5	0	56	3	0
2	4	5	5	0	1	0	0	2	1	1	1	5	1	36	2	0
2	5	2	5	0	1	0	0	2	1	1	1	2	0	37	2	0
2	2	5	5	0	1	0	0	2	1	1	1	5	1	50	2	0
3	5	5	2	1	0	0	0	3	1	1	1	4	1	50	0	3
3	5	4	3	0	1	0	0	3	1	1	1	5	0	44	3	0
2	5	5	3	0	1	0	0	3	1	1	1	6	1	35	2	0
3	5	5	5	0	1	0	1	2	1	1	1	5	0	61	3	0
2	1	5	5	1	0	0	1	2	1	1	1	5	1	34	0	2
3	4	4	3	1	0	0	1	2	1	1	1	3	0	40	0	3
2	1	5	4	0	1	0	0	2	1	0	1	4	0	30	2	0
2	3	4	1	0	1	0	1	3	1	1	1	5	1	42	2	0
3	5	5	4	0	1	0	1	3	1	1	1	6	0	48	3	0
2	2	5	1	0	1	0	0	3	0	1	1	5	1	33	2	0
3	5	5	5	1	0	0	0	2	1	1	1	3	0	48	0	3
2	5	4	5	1	0	0	1	3	1	1	1	5	1	39	0	2
2	5	5	4	1	0	0	0	3	1	1	1	5	1	34	0	2
3	5	5	5	1	0	0	0	2	1	1		5	0	42	0	3
2	2	4	5	1	0	0	0	3	1	1	0	5	1	28	0	2
3	5	5	5	1	0	0	0	2	1	1	1	2	0	59	0	3
2	2	4	5	1	0	0	0	3	1	1	1	5	1	40	0	2
3	5	5	4	1	0	0	0	2	1	1	0	5	1	59	0	3
2	1	5	5	0	1	0	1	2	1	1	1	4	1	56	2	0
3	3	5	2	0	1	0	0	2	1	1	1	5	0	43	3	0
3	3	4	5	1	0	0	1	2	0	1	1	5	0	36	0	3
3	2	5	5	1	0	0	1	2	0	1	1	2	0	70	0	3
2	5	4	5	0	1	0	1	3	1	1	1	4	0	25	2	0
3	3	4	5	0	1	0	0	3	1	1	1	4	0	57	3	0
3	5	3	5	1	0	0	1	3	1	1	1	6	1	42	0	3
3	5	2	1	0	1	0	0	3	1	1	0	5	1	44	3	0
2	4	5	2	0	1	0	1	2	1	1	1	2	0	30	2	0
2	1	1	2	0	1	0	1	2	1	1	1	2	1	40	2	0
3	3	5	1	1	0	0	0	2	1	1	1	2	0	51	0	3
3	4	2	2	0	1	0	1	2		1	1	5	0	31	3	0
2	4	5	5	1	0	0	1	3	1	1	1	3	0	39	0	2
2	5	5	5	1	0	0	1	3	1	1	1	5	1	52	0	2
3	5	4	1	0	1	0	1	3	1	1	1	5	0	48	3	0
2	4	3	1	0	1	0	1	3	1	1		2	1	32	2	0
3	5	5	5	1	0	0	0	3	1	1	1	4	0	58	0	3
3	3	5	2	1	0	0	1	2	1		1	5	1	46	0	3
3	4	5	4	1	0	0	0	3	0	1	1	5	0	58	0	3
3	5	5	4	1	0	0	0	2	0	1	1	3	0	36	0	3
2	1	5	5	0	1	0	1	3	1	1	1	5	0	44	2	0
3	5	5	4	1	0	0	1	3	1	1	1	6	0	35	0	3
3	5	4	5	0	1	0	0	2	1	1	0	5	1	46	3	0
3	5	4	5	0	1	0	0	2	1	1	1	6	1	59	3	0
3	4	4	5	0	1	0	0	2	1	1	1	5	1	43	3	0
0	4	3	5	1	0	0	0	2	1	1	0	4	0	52	0	0
3	5	5	5	1	0	0	0	2	1	1	1	5	1	41	0	3
3	4	5	5	0	1	0	1	2	1	1	1	4	0	37	3	0
2	5	5	3	1	0	0	1	3	1	1	0	5	1	54	0	2
3	2	5	1	0	1	0	1	2	1	1	1	4	0	44	3	0
3	1	5	5	1	0	0	0	3	1	1	0	3	1	66	0	3
3	5	5	2	0	1	0	1	2	1	0	1	4	1	61	3	0
3	4	4	1	1	0	0	1	3	1	1	1	6	1	53	0	3
3	5	5	5	0	1	0	1	2	1	1	1	2	0	66	3	0
3	5	5	1	0	1	0	0	2	1	1	1	5	0	36	3	0
3	4	5	5	1	0	0	0	2	1	1		5	1	35	0	3
2	4	4	5	1	0	0	1	3	1	1	1	2	0	43	0	2
3	3	5	5	1	0	0	0	2	1	1		4	1	36	0	3
3	1	4	5	1	0	0	0	2	1	1	1	5	1	49	0	3
3	4	4	2	1	0	0	1	2	1	1	1	2	0	31	0	3
2	5	5	5	1	0	0	1	3	0	1	1	3	0	56	0	2
3	5	4	1	0	1	0	1	2	1	1	1	6	0	28	3	0
1	4	4	5	0	1	0	1	3	1	1	0	5	1	34	1	0
2	4	2	4	0	0	1	0	1	1	1	0	5	0	64	0	0
0	5	5	5	1	0	0	0	2	1	1	1	3	0	69	0	0
3	2	4	5	0	1	0	1	2	0	1	1	6	1	41	3	0
1	4	5	4	0	0	1	0	1	1	1	1	4	0	46	0	0
1	4	5	4	0	0	1	0	1	1		1	5	0	49	0	0
3	4	5	1	1	0	0	0	2	0	1	1	5	1	34	0	3
1	2	4	5	0	0	1	1	1	1	0	1	4	0	41	0	0
2	4	4	4	0	0	1	0	1				6	1	39	0	0
3	2	2	1	1	0	0	1	3	1	1	1	3	0	35	0	3
2	2	5	2	1	0	0	1	3	1	1	1	2	0	49	0	2
2	3	2	2	0	0	1	0	1			1	6	0	71	0	0
2	1	2	4	1	0	0	0	3	1	0	0	1	1	31	0	2
3	1	5	5	1	0	0	1	2	1	1	0	5	1	42	0	3
2	4	5	5	1	0	0	1	3	1	1	1	4	0	67	0	2
2	3	4	3	0	0	1	1	3	0	1	1	3	1	39	0	0
1	1	4	4	0	1	0	1	3	1	1	1	4	0	36	1	0
2	2	2	5	0	0	1	0	1	1	1	1	5	0	38	0	0
3	1	5	2	0	1	0	0	2	1	1	0	4	1	49	3	0
1	5	5	3	0	0	1	0	1	1	1	1	3	0	54	0	0
2	1	2	3	1	0	0	1	3	1	0	1	4	1	53	0	2
1	5	1	3	0	0	1	0	1				5	0	45	0	0
3	5	5	4	1	0	0	1	2	1	1	1	2	1	33	0	3
2	4	1	1	1	0	0	0	3	1	1	1	4	1	32	0	2
2	1	5	5	0	0	1	0	1	0	1	1	5	0	40	0	0
3	5	5	5	0	0	1	1	1	1	1	0	6	0	55	0	0
3	3	4	5	0	0	1	0	1	0	1	1	5	0	41	0	0
1	2	3	4	0	0	1	1	1	1	0	1	3	1	37	0	0
2	5	4	5	0	0	1	1	3	1	1	1	4	0	44	0	0
1	1	3	3	0	0	1	0	1	1	1	1	4	1	35	0	0
2	2	5	5	1	0	0	1	3	1	1	1	2	0	67	0	2
2	2	3	4	0	0	1	1	3	1	1	1	3	0	35	0	0
1	3	5	5	0	1	0	1	3	1	1	0	4	0	59	1	0
2	4	1	5	0	1	0	1	3	1	1	1	4	0	45	2	0
0	1	3	5	0	0	1	0	1	0	0	0	5	0	61	0	0
3	4	4	4	0	0	1	1	1	1	1	1	4	1	53	0	0
3	5	5	2	0	0	1	1	1	1	0	1	3	0	58	0	0
3	5	4	4	0	0	1	0	1	1	1		5	1	38	0	0
3	5	1	1	0	1	0	0	3	1	1	1	5	0	52	3	0
1	4	5	4	0	1	0	0	3	1	1	0	5	0	59	1	0
1	3	2	2	0	0	1	0	1	0	0	0	6	1	29	0	0
1	3	5	5	0	1	0	1	3	1	1	1	5	0	61	1	0
1	3	4	5	0	0	1	1	1	1	1	1	3	1	29	0	0
3	2	4	5	0	0	1	0	1				5	0	34	0	0
1	5	2	5	1	0	0	1	1	1	1	1	5	0	50	0	1
1	5	3	5	1	0	0	1	1	1	1	1	5	0	39	0	1
3	5	5	5	0	0	1	0	1	1	1	1	5	1	39	0	0
3	5	5	4	0	0	1	1	3	1	1	1	6	1	50	0	0
1	3	4	4	1	0	0	0	3	1	1	1	4	0	26	0	1
2	2	4	5	0	0	1	1	3	1	1	1	3	0	58	0	0
3	5	5	4	0	0	1	1	3	1		0	4	0	54	0	0
2	4	5	4	0	1	0	1	4	1	1	1	4	1	36	2	0
3	2	5	5	0	0	1	0	1				5	0	34	0	0
3	2	5	2	0	0	1	1	3	1	1	0	4	1	49	0	0
3	3	4	2	0	0	1	0	3		1	1	2	1	38	0	0
0	1	1	1	0	0	1	0	1	1	1	0	4	0	28	0	0
3	1	5	5	0	0	1	0	1	0	1	1	5	0	42	0	0
2	2	5	5	0	0	1	0	1	1	1	1	3	1	26	0	0
2	4	5	1	1	0	0	1	1		1	1	4	0	44	0	2
1	5	5	5	1	0	0	1	1	1	1	0	5	0	36	0	1
2	2	5	5	0	1	0	0	1	1	1	1	4	0	36	2	0
1	5	5	4	0	0	1	0	1		1		2	1	41	0	0
3	4	5	4	0	0	1	1	1	1	1	1	5	1	26	0	0
2	2	5	1	0	0	1	0	3	1			5	0	44	0	0
1	1	4	2	0	0	1	1	3	0	1	0	5	1	30	0	0
1	4	5	5	1	0	0	0	3	1	1	0	6	0	53	0	1
3	1	1	5	0	0	1	0	1				4	0	41	0	0
1	2	2	2	1	0	0	0	1	1	1	1	5	1	31	0	1
2	2	3	5	0	1	0	0	1	1	1		6	0	39	2	0
3	4	4	3	1	0	0	0	4	0	1	0	5	1	32	0	3
3	5	5	5	0	1	0	1	4	1	1	1	6	1	38	3	0
2	4	4	5	1	0	0	1	1	1	1	1	3	0	25	0	2
1	2	2	5	0	1	0	0	1			1	5	0	34	1	0
1	2	5	1	0	1	0	0	1	1	1	1	3	0	54	1	0
1	4	5	5	1	0	0	1	1	1	1	1	4	1	33	0	1
3	5	4	5	1	0	0	0	4	1	1	0	5	1	29	0	3
1	3	4	5	0	0	1	1	3	1	1	1	2	0	59	0	0
3	3	5	3	0	1	0	1	4	1	1	1	3	0	35	3	0
1	5	5	5	0	1	0	0	1	1	1	0	5	0	34	1	0
3	4	5	4	0	1	0	1	4	1	1	1	6	0	53	3	0
3	5	5	5	1	0	0	1	4	1	1	1	6	1	46	0	3
0	4	5	5	0	0	1	0	1	0	1	1	5	1	28	0	0
3	4	4	2	0	1	0	0	4	1	1	1	6	0	52	3	0
3	5	5	1	1	0	0	0	1	1	1	1	4	0	63	0	3
3	3	4	2	0	1	0	0	1	1	1	1	4	1	56	3	0
1	5	1	2	0	1	0	0	1	1	1	1	5	1	50	1	0
3	4	4	4	0	0	1	1	3	1	0	1	5	1	77	0	0
3	2	4	5	0	1	0	0	1	1	1	1	6	0	57	3	0
2	5	5	5	0	0	1	0	4	1		1	5	0	33	0	0
2	1	1	5	0	1	0	0	1	1	1	1	2	1	33	2	0
3	5	3	5	1	0	0	0	1	1	1	0	2	1	66	0	3
3	1	1	5	1	0	0	1	4	1	1	1	3	1	38	0	3
0	2	5	1	0	0	1	0	3				6	1	39	0	0
1	4	5	5	0	0	1	1	4	1	1	0	5	0	31	0	0
3	5	5	5	0	0	1	1	4	1		1	6	0	24	0	0
2	4	3	3	1	0	0	0	5	1	1	0	2	1	35	0	2
3	1	5	5	0	1	0	1	5	1	1	0	5	0	38	3	0
0	1	5	5	0	1	0	1	4	1	1	1	3	1	41	0	0
0	1	5	5	0	1	0	1	4	1	1	1	3	0	38	0	0
3	2	2	3	1	0	0	0	5	1	1	0	4	0	36	0	3
2	1	1	4	0	1	0	1	5	1	1	1	6	1	35	2	0
